# Supplementary material for: TRIM8 as a predictor for prognosis in childhood acute lymphoblastic leukemia based on a signature of neutrophil extracellular traps
Source: Front Oncol. 2024 Aug 19;14:1427776. doi: 10.3389/fonc.2024.1427776 (PMC11366590; doi:10.3389/fonc.2024.1427776)
Supplement: Supplementary file 2 [file Table1.xlsx]

## Sheet: Sheet1
Gene	Type
VNN3	NETosis
TNFRSF10C	NETosis
TNF	NETosis
TLR8	NETosis
TLR7	NETosis
TLR2	NETosis
TECPR2	NETosis
SLC25A37	NETosis
SLC22A4	NETosis
SIGLEC5	NETosis
SIGLEC14	NETosis
SELPLG	NETosis
SELP	NETosis
S100A	NETosis
S100A12	NETosis
RIPK3	NETosis
RIPK1	NETosis
PTAFR	NETosis
PIK3CA	NETosis
PDE4B	NETosis
PADI4	NETosis
MTOR	NETosis
MPO	NETosis
MMP9	NETosis
MME	NETosis
MGAM	NETosis
MAPK3	NETosis
MAPK1	NETosis
LILRB2	NETosis
KCNN3	NETosis
KCNJ15	NETosis
ITGB2	NETosis
ITGAM	NETosis
IRAK4	NETosis
IL6	NETosis
IL1B	NETosis
IL17A	NETosis
HPSE	NETosis
HMGB1	NETosis
G0S2	NETosis
FPR2	NETosis
FPR1	NETosis
FCGR3B	NETosis
FCAR	NETosis
F3	NETosis
ENTPD4	NETosis
ELANE	NETosis
DYSF	NETosis
DNASE1	NETosis
CYP4F3	NETosis
CYBB	NETosis
CXCR2	NETosis
CXCR1	NETosis
CTSG	NETosis
CSF3R	NETosis
CSF3	NETosis
CRISPLD2	NETosis
CREB5	NETosis
CPPED1	NETosis
CLEC6A	NETosis
CEACAM3	NETosis
CD93	NETosis
BST1	NETosis
ATG7	NETosis
ALPL	NETosis
AKT2	NETosis
AKT1	NETosis
JAK1	JAK/STAT
JAK2	JAK/STAT
JAK3	JAK/STAT
TYK2	JAK/STAT
STAT1	JAK/STAT
STAT2	JAK/STAT
STAT3	JAK/STAT
STAT4	JAK/STAT
STAT5A	JAK/STAT
STAT5B	JAK/STAT
STAT6	JAK/STAT
RELA	NF-kappaB
RELB	NF-kappaB
NFKB1	NF-kappaB
NFKB2	NF-kappaB
